# Supplementary material for: A cortico-subthalamic circuit rapidly engages and releases inhibition of specific movements depending on the environmental context
Source: PLoS Biol. 2026 Apr 24;24(4):e3003635. doi: 10.1371/journal.pbio.3003635 (PMC13132434; doi:10.1371/journal.pbio.3003635)
Supplement: S1 Table — Duration = Years since initial PD diagnosis. Hoehn-Yahr stage and Unified Parkinson’s disease rating scale (UPDRS) Subscale 3 scores quantified ON DBS. LEDD = Levodopa equivalent daily dose in milligrams. Exact Montreal Cognitive Assessment (MoCA) scores were not logged for the first five participants, but were above 19. (XLSX) [file pbio.3003635.s001.xlsx]

## Sheet: Sheet1
#	Duration (years)	Hoehn-Yahr	UPDRS III	LEDD (mg/day)	MOCA
1	20	3	29	813	>19
2	22	4	33	625	>19
3	13	2	N/A	1750	>19
4	13	2	31	375	>19
5	10	3	N/A	500	>19
6	16	2	48	1225	24
7	10	2	24	250	21
8	8	2	15	660	23
9	8	2	33	731.25	25
10	6	2	45	750	25
11	4	3	35	375	26
12	7	2	53	2000	26
13	4	2	23	250	24
14	3	2	15	0	26
15	8	2	26	375	25
16	11	2	30	0	28
